# Supplementary material for: Colistin resistance in Gram-negative bacteria analysed by five phenotypic assays and inference of the underlying genomic mechanisms
Source: BMC Microbiol. 2021 Nov 20;21:321. doi: 10.1186/s12866-021-02388-8 (PMC8605564; doi:10.1186/s12866-021-02388-8)
Supplement: Supplementary file 1 — Additional file 1. Susceptibility category (susceptible or resistant) concordance of different assays compared to the reference broth microdilution method in Enterobacterales species and non-fermenting bacteria.xlsx showing the percentage of concordance for different test in Enterobacterales and non-fermenting bacteria. [file 12866_2021_2388_MOESM1_ESM.xlsx]

## Sheet: Hoja1
Additional file 1. Susceptibility category (susceptible or resistant) concordance of different assays compared to the reference broth microdilution method in Enterobacterales species and non-fermenting bacteria
	BDM		Vitek 21			Rapid Polymyxin NP 2			UMIC			E-test
	S	R	S	R	% concordance	S	R	% Concordance	S	R	% Concordance	S	R	% Concordance
Enterobacterales3	28	52	42	48	0.962	29	51	0.988	29	51	0.985	30	50	0.97
Non-fermenting bacteria4	15	2	12	0	0.909	1	1	0.5	16	1	0.941	16	1	0.941
BDM, Broth microdilution; S, susceptble; R, resistant
1A total of 91 isolates were tested by Vitek method. Isolates not tested by Vitek test, were excluded from the comparison analysis with broth microdilution.
2A total of 82 were tested by the Rapid Polymyxin NP method. Isolates not tested by Rapid Polymyxin NP test were excluded from the comparison analysis with gold standard.
3The Enterobacterales species included in this study were C. koseri, E. aerogenes, E. cloacae, E. coli, Hafnia spp., K. oxytoca, K. pneumoniae, M. morganii, P. mirabilis, P. vulgaris and S. marcescens.
4The non-fermenting bacteria included in this study were P. aeruginosa and Acinetobacter spp.
